# Supplementary material for: Extending the Shelf-Life of Fresh-Cut Green Bean Pods by Ethanol, Ascorbic Acid, and Essential Oils
Source: Foods. 2021 May 17;10(5):1103. doi: 10.3390/foods10051103 (PMC8156079; doi:10.3390/foods10051103)
Supplement: Supplementary file 1 [file foods-10-01103-s001.zip]

Archive with 1 entries (1 files):
- foods-1210950-supplementary.pdf
